# Supplementary material for: MixOmics Integration of Biological Datasets Identifies Highly Correlated Variables of COVID-19 Severity
Source: Int J Mol Sci. 2025 May 15;26(10):4743. doi: 10.3390/ijms26104743 (PMC12111767; doi:10.3390/ijms26104743)
Supplement: Supplementary file 1 [file ijms-26-04743-s001.zip]

Archive with 6 entries (5 files):
- ijms-3410327-supplementary/2025_R1_IJMS_Mixomics _Supplement/
- ijms-3410327-supplementary/2025_R1_IJMS_Mixomics _Supplement/2024_IJMS_Mixomics _Supplement.pdf
- ijms-3410327-supplementary/2025_R1_IJMS_Mixomics _Supplement/Supplementary Database S1.xlsx
- ijms-3410327-supplementary/2025_R1_IJMS_Mixomics _Supplement/Supplementary Database S2.xlsx
- ijms-3410327-supplementary/2025_R1_IJMS_Mixomics _Supplement/Supplementary Database S3.xlsx
- ijms-3410327-supplementary/2025_R1_IJMS_Mixomics _Supplement/Supplementary Table S1.xlsx
