# Supplementary material for: MixOmics Integration of Biological Datasets Identifies Highly Correlated Variables of COVID-19 Severity
Source: Int J Mol Sci. 2025 May 15;26(10):4743. doi: 10.3390/ijms26104743 (PMC12111767; doi:10.3390/ijms26104743)
Supplement: Supplementary file 1 [file ijms-26-04743-s001.zip › ijms-3410327-supplementary/2025_R1_IJMS_Mixomics _Supplement/Supplementary Database S1.xlsx]

## Sheet: Day 1 Severe vs Mild
ID	Severe Avg (log2)	Mild Avg (log2)	Fold Change	P-val	FDR P-val	Gene Symbol	Description
PTPRC_710817	10.8	12.67	-3.65	4.34e-10	1.73e-07	PTPRC	protein_tyrosine_phosphatase_receptor_type_C
IKZF2_537639	5.54	8.28	-6.67	3.02e-09	3.01e-07	IKZF2	IKAROS_family_zinc_finger_2_Helios
GATA3_14061514	6.39	9.42	-8.13	1.81e-09	3.01e-07	GATA3	GATA_binding_protein_3
CD6_17771886	6.85	10.31	-11.04	2.29e-09	3.01e-07	CD6	CD6_molecule
S100A9_174280	15.12	12.05	8.44	4.61e-09	3.67e-07	S100A9	S100_calcium_binding_protein_A9
ZBTB46_13361440	0.92	3.35	-5.4	6.34e-09	4.21e-07	ZBTB46	zinc_finger_and_BTB_domain_containing_46
IL10RA_192296	10.74	12.68	-3.85	8.69e-09	4.81e-07	IL10RA	interleukin_10_receptor_alpha
CCR7_133237	8.41	12.06	-12.57	9.67e-09	4.81e-07	CCR7	chemokine_C-C_motif_receptor_7
TNFSF9_325412	0.82	3.62	-6.98	1.81e-08	7.2e-07	TNFSF9	tumor_necrosis_factor_ligand_superfamily_member_9
CLEC4C_322429	0.74	5.6	-29.12	1.77e-08	7.2e-07	CLEC4C	C-type_lectin_domain_family_4_member_C
NCR3_234342	5.43	8.83	-10.5	2.58e-08	9.34e-07	NCR3	natural_cytotoxicity_triggering_receptor_3
CX3CR1_147243	2.97	6.22	-9.47	3.25e-08	9.96e-07	CX3CR1	CX3C_chemokine_receptor_1_isoform_a
TCF7_677799	8.91	12.33	-10.7	3.17e-08	9.96e-07	TCF7	transcription_factor_7_isoform_1
EOMES_9391044	7.28	10.26	-7.86	5.25e-08	1.49e-06	EOMES	eomesodermin
MTOR_62366338	7.69	9.11	-2.68	7.29e-08	1.81e-06	MTOR	mechanistic_target_of_rapamycin_serine_threonine_kinase
CX3CR1_35133	7.36	10.61	-9.54	6.97e-08	1.81e-06	CX3CR1	CX3C_chemokine_receptor_1_isoform_a
CD40LG_479579	6.33	9.77	-10.83	1.23e-07	2.83e-06	CD40LG	CD40_ligand
LCK_89192	2.4	5.88	-11.17	1.28e-07	2.83e-06	LCK	lymphocyte-specific_protein_tyrosine_kinase
TBP_259367	8.29	9.64	-2.55	1.42e-07	2.98e-06	TBP	TATA_box_binding_protein
MYC_510619	8.57	11.05	-5.57	1.72e-07	3.14e-06	MYC	v-myc_avian_myelocytomatosis_viral_oncogene_homolog
ITK_563669	8.28	11.04	-6.81	1.6e-07	3.14e-06	ITK	IL2-inducible_T-cell_kinase
CD247_152252	9	11.89	-7.43	1.74e-07	3.14e-06	CD247	CD247_molecule
PRF1_672778	7.82	10.53	-6.53	2.02e-07	3.36e-06	PRF1	perforin_1_pore_forming_protein
KLRG1_410518	7.56	10.42	-7.23	2e-07	3.36e-06	KLRG1	killer_cell_lectin-like_receptor_subfamily_G_member_1
EGR2_454559	3.37	5.34	-3.94	2.26e-07	3.47e-06	EGR2	early_growth_response_2
CD28_601704	7.38	10.44	-8.38	2.27e-07	3.47e-06	CD28	CD28_molecule
STAT4_245352	6.8	8.99	-4.54	2.46e-07	3.49e-06	STAT4	signal_transducer_and_activator_of_transcription_4
FOXP3_865975	5.34	8.39	-8.27	2.38e-07	3.49e-06	FOXP3	forkhead_box_P3
CD4_147255	8.48	11.74	-9.57	3.04e-07	4.17e-06	CD4	CD4_molecule
CD3G_616717	9.67	12.43	-6.77	3.24e-07	4.3e-06	CD3G	CD3g_molecule_gamma_CD3-TCR_complex
LY9_13751476	5.36	8.28	-7.58	3.83e-07	4.76e-06	LY9	lymphocyte_antigen_9
CX3CR1_207292	3.04	6.13	-8.53	3.73e-07	4.76e-06	CX3CR1	CX3C_chemokine_receptor_1_isoform_a
GNLY_251357	10.8	13.77	-7.84	4.21e-07	4.98e-06	GNLY	granulysin
NRP1_14831588	2.16	5.24	-8.46	4.25e-07	4.98e-06	NRP1	neuropilin_1
PDCD1_143244	3.56	6.48	-7.52	5.4e-07	6.14e-06	PDCD1	programmed_cell_death_1
IL2RB_9991107	8.49	11.41	-7.56	5.58e-07	6.17e-06	IL2RB	interleukin_2_receptor_beta
RORC_12011307	4.2	7.69	-11.22	5.92e-07	6.37e-06	RORC	RAR-related_orphan_receptor_C
FOXO1_9761081	9.84	10.98	-2.2	6.57e-07	6.88e-06	FOXO1	forkhead_box_O1
CD74_787896	10.64	12.59	-3.87	9.24e-07	9.43e-06	CD74	CD74_molecule_major_histocompatibility_complex_class_II_invariant_chain
CD3E_677780	10.69	13.35	-6.31	9.91e-07	9.84e-06	CD3E	CD3e_molecule_epsilon_CD3-TCR_complex
CXCR3_11138	1.59	4.32	-6.63	1.04e-06	9.84e-06	CXCR3	C-X-C_chemokine_receptor_type_3_isoform_1
TIGIT_383491	6.24	9.19	-7.73	1.03e-06	9.84e-06	TIGIT	T_cell_immunoreceptor_with_Ig_and_ITIM_domains
BCL2_10401144	7.91	10.12	-4.64	1.28e-06	1.19e-05	BCL2	B-cell_CLL_lymphoma_2
ARG1_174278	10.51	6.42	17.03	1.33e-06	1.2e-05	ARG1	arginase_1
CD8B_403510	7.51	10.61	-8.55	1.39e-06	1.23e-05	CD8B	CD8b_molecule
NCAM1_26012709	5.74	8.02	-4.87	1.74e-06	1.47e-05	NCAM1	neural_cell_adhesion_molecule_1
CCR5_85193	6.12	8.85	-6.62	1.78e-06	1.47e-05	CCR5	chemokine_C-C_motif_receptor_5_gene_pseudogene
KIR2DL3_654757	3.8	6.88	-8.47	1.7e-06	1.47e-05	KIR2DL3	killer_cell_immunoglobulin-like_receptor_2DL3_precursor
HLA-DPB1_175280	10.55	12.99	-5.43	2.65e-06	2.11e-05	HLA-DPB1	major_histocompatibility_complex_class_II_DP_beta_1
NT5E_12531355	4.11	7.02	-7.53	2.63e-06	2.11e-05	NT5E	5p-nucleotidase_ecto_CD73
CD160_194300	5.06	7.97	-7.5	2.88e-06	2.25e-05	CD160	CD160_molecule
TBX21_9251036	7.62	10.66	-8.21	3.14e-06	2.41e-05	TBX21	T-box_21
CIITA_294397	8.91	10.86	-3.85	3.25e-06	2.44e-05	CIITA	class_II_major_histocompatibility_complex_transactivator
ZAP70_673781	7.63	10.61	-7.89	3.34e-06	2.46e-05	ZAP70	zeta-chain_TCR_associated_protein_kinase_70kDa
IL2RA_240338	6.21	8.75	-5.8	3.71e-06	2.69e-05	IL2RA	interleukin_2_receptor_alpha
S100A8_239334	14.83	11.66	8.98	3.89e-06	2.77e-05	S100A8	S100_calcium_binding_protein_A8
KIR2DL1_9142	1.28	3.42	-4.42	4.42e-06	3.09e-05	KIR2DL1	killer_cell_immunoglobulin-like_receptor_2DL1_precursor
TNF_450555	7.21	9.22	-4.01	4.78e-06	3.24e-05	TNF	tumor_necrosis_factor
CD8A_14271531	8.83	11.56	-6.61	4.8e-06	3.24e-05	CD8A	CD8a_molecule
CD83_480580	5.98	7.45	-2.77	5.31e-06	3.52e-05	CD83	CD83_molecule
CXCR5_153252	6.42	9.37	-7.74	5.54e-06	3.61e-05	CXCR5	chemokine_C-X-C_motif_receptor_5
BCL6_21502257	13.73	12.27	2.75	5.92e-06	3.71e-05	BCL6	B-cell_CLL_lymphoma_6
CCR4_76182	5.58	7.5	-3.79	6.04e-06	3.71e-05	CCR4	chemokine_C-C_motif_receptor_4
CCR6_271363	5.41	7.68	-4.82	6.06e-06	3.71e-05	CCR6	C-C_chemokine_receptor_type_6
IL23A_386491	2.87	5.65	-6.9	5.88e-06	3.71e-05	IL23A	interleukin_23_alpha_subunit_p19
SH2D1B_173275	6.28	9.2	-7.54	6.81e-06	4.11e-05	SH2D1B	SH2_domain_containing_1B
CD209_9921101	1.69	4.48	-6.94	8.12e-06	4.82e-05	CD209	CD209_molecule
HLA-G_483585	0	2.02	-4.05	9.04e-06	5.29e-05	HLA-G	major_histocompatibility_complex_class_I_G
AXL_24872596	0	3.38	-10.44	9.17e-06	5.29e-05	AXL	AXL_receptor_tyrosine_kinase
CCL4_121220	8.15	10.19	-4.1	1.06e-05	5.94e-05	CCL4	chemokine_C-C_motif_ligand_4
CXCR6_48153	4.17	7.13	-7.78	1.05e-05	5.94e-05	CXCR6	chemokine_C-X-C_motif_receptor_6
NFATC1_27682875	5.14	6.81	-3.19	1.13e-05	6.27e-05	NFATC1	nuclear_factor_of_activated_T-cells_cytoplasmic_calcineurin-dependent_1
M6PR_229336	10.36	11.7	-2.52	1.4e-05	7.64e-05	M6PR	mannose-6-phosphate_receptor_cation_dependent
FCGR1A_547652	10.72	9.25	2.76	2.06e-05	0.0001	FCGR1A	Fc_fragment_of_IgG_high_affinity_Ia_receptor_CD64
IKZF3_427534	8.64	10.4	-3.4	2.01e-05	0.0001	IKZF3	IKAROS_family_zinc_finger_3_Aiolos
TARP_416517	8.58	10.49	-3.76	1.94e-05	0.0001	TARP	TCR_gamma_alternate_reading_frame_protein
KLRD1_515619	8.76	10.75	-3.98	2.6e-05	0.0001	KLRD1	killer_cell_lectin-like_receptor_subfamily_D_member_1
CA4_420530	10.69	8.85	3.58	4.09e-05	0.0002	CA4	carbonic_anhydrase_IV
IKZF1_189301	11.81	12.84	-2.04	3.32e-05	0.0002	IKZF1	DNA-binding_protein_Ikaros_isoform_1
ADORA2A_771873	8.93	10.18	-2.38	3.98e-05	0.0002	ADORA2A	adenosine_A2a_receptor
IKZF4_746852	2.75	4.24	-2.8	3.53e-05	0.0002	IKZF4	IKAROS_family_zinc_finger_4_Eos
TNFRSF18_348456	3.4	5.49	-4.24	3.34e-05	0.0002	TNFRSF18	tumor_necrosis_factor_receptor_superfamily_member_18
SH2D1A_540642	6.34	8.76	-5.34	3.24e-05	0.0002	SH2D1A	SH2_domain_containing_1A
LEXM_10551156	3.31	5.74	-5.39	4.39e-05	0.0002	LEXM	lymphocyte_expansion_molecule_variant2
CMKLR1_36143	1.03	3.93	-7.48	3.79e-05	0.0002	CMKLR1	chemokine-like_receptor_1
HLA-DMA_764869	9.29	10.77	-2.79	5.64e-05	0.0003	HLA-DMA	major_histocompatibility_complex_class_II_DM_alpha
KLRF1_188285	5.39	7.15	-3.39	5.92e-05	0.0003	KLRF1	killer_cell_lectin-like_receptor_subfamily_F_member_1
ITGB7_24342544	7.93	9.98	-4.14	5.83e-05	0.0003	ITGB7	integrin_beta_7
SLAMF8_9071016	4.34	6.79	-5.48	6.06e-05	0.0003	SLAMF8	SLAM_family_member_8
CD22_10251132	7.04	9.56	-5.74	5.95e-05	0.0003	CD22	CD22_molecule
KRT5_10631165	0	3.47	-11.12	6.18e-05	0.0003	KRT5	keratin_5
ITGAL_535638	9.58	10.87	-2.44	8.73e-05	0.0004	ITGAL	integrin_alpha_L_antigen_CD11A_p180_lymphocyte_function-associated_antigen_1_alpha_polypeptide
CCL22_79185	0.93	2.43	-2.84	8.32e-05	0.0004	CCL22	chemokine_C-C_motif_ligand_22
ICOS_382487	4.96	6.96	-3.98	9.53e-05	0.0004	ICOS	inducible_T-cell_co-stimulator
CD2_350452	9.28	11.28	-3.99	0.0001	0.0004	CD2	CD2_molecule
MS4A1_127232	8.82	10.95	-4.38	9.72e-05	0.0004	MS4A1	membrane-spanning_4-domains_subfamily_A_member_1
CD40_300407	6.28	8.43	-4.42	0.0001	0.0004	CD40	CD40_molecule_TNF_receptor_superfamily_member_5
GPR18_238340	6.01	8.35	-5.07	8.55e-05	0.0004	GPR18	G_protein-coupled_receptor_18
LAG3_13111419	4.27	7.01	-6.7	8.64e-05	0.0004	LAG3	lymphocyte-activation_gene_3
FASLG_417521	5.42	8.24	-7.08	8.77e-05	0.0004	FASLG	Fas_ligand_TNF_superfamily_member_6
MMP9_11741283	13.14	11.31	3.56	0.0001	0.0005	MMP9	matrix_metallopeptidase_9_gelatinase_B_92kDa_gelatinase_92kDa_type_IV_collagenase
CBLB_296407	6.94	8.86	-3.77	0.0001	0.0005	CBLB	Cbl_proto-oncogene_B_E3_ubiquitin_protein_ligase
CRTAM_312417	5.08	7.39	-4.97	0.0001	0.0005	CRTAM	cytotoxic_and_regulatory_T_cell_molecule
ID3_572678	5.3	7.64	-5.07	0.0001	0.0005	ID3	inhibitor_of_DNA_binding_3_dominant_negative_helix-loop-helix_protein
B3GAT1_170280	4.19	6.89	-6.5	0.0001	0.0005	B3GAT1	beta-1_3-glucuronyltransferase_1_glucuronosyltransferase_P
CSF1R_19612067	6.93	9.71	-6.89	0.0001	0.0005	CSF1R	colony_stimulating_factor_1_receptor
CD63_692800	12.15	11.01	2.21	0.0002	0.0006	CD63	CD63_molecule
HLA-DOA_55163	6.51	9.36	-7.2	0.0002	0.0006	HLA-DOA	major_histocompatibility_complex_class_II_DO_alpha
CCL3_238343	5.13	6.63	-2.82	0.0002	0.0007	CCL3	chemokine_C-C_motif_ligand_3
EFNA4_548649	6.28	7.45	-2.26	0.0002	0.0008	EFNA4	ephrin-A4
NKG7_557664	12.19	13.58	-2.61	0.0002	0.0008	NKG7	natural_killer_cell_group_7_sequence
TLR3_24932595	1.75	3.8	-4.15	0.0002	0.0008	TLR3	toll-like_receptor_3
SIT1_148254	7.96	10.53	-5.97	0.0002	0.0008	SIT1	signaling_threshold_regulating_transmembrane_adaptor_1
KLRK1_698804	8.78	10.16	-2.61	0.0003	0.0009	KLRK1	killer_cell_lectin-like_receptor_subfamily_K_member_1
KLRB1_177284	7.13	9.25	-4.35	0.0003	0.0009	KLRB1	killer_cell_lectin-like_receptor_subfamily_B_member_1
IL7R_551658	9.57	10.91	-2.53	0.0003	0.001	IL7R	interleukin_7_receptor
GAGE10_137250	0.68	2.17	-2.8	0.0003	0.001	GAGE10	G_antigen_10
FCRLA_710815	7.76	9.25	-2.81	0.0003	0.001	FCRLA	Fc_receptor-like_A
CCL5_110219	11.8	13.48	-3.22	0.0003	0.001	CCL5	chemokine_C-C_motif_ligand_5
CD3D_400503	8.53	10.62	-4.25	0.0003	0.001	CD3D	CD3d_molecule_delta_CD3-TCR_complex
TNFRSF4_304389	2.97	5.47	-5.67	0.0003	0.001	TNFRSF4	tumor_necrosis_factor_receptor_superfamily_member_4
PTPRCAP_383516	4.53	7.06	-5.78	0.0003	0.001	PTPRCAP	protein_tyrosine_phosphatase_receptor_type_C-associated_protein_precursor
KLF2_9111017	12.54	13.69	-2.22	0.0004	0.0011	KLF2	Kruppel-like_factor_2
HLA-F-AS1_726834	2.23	3.86	-3.08	0.0004	0.0012	HLA-F-AS1	HLA-F_antisense_RNA_1
GZMB_581688	9.23	11.11	-3.69	0.0004	0.0012	GZMB	granzyme_B_granzyme_2_cytotoxic_T-lymphocyte-associated_serine_esterase_1
TUBB_369479	11.31	12.55	-2.35	0.0004	0.0013	TUBB	tubulin_beta_class_I
IDO1_268369	3.29	6.19	-7.49	0.0004	0.0013	IDO1	indoleamine_2_3-dioxygenase_1
ABCF1_11741283	8.57	9.59	-2.03	0.0005	0.0015	ABCF1	ATP-binding_cassette_sub-family_F_GCN20_member_1
CD27_409517	7.74	10.01	-4.82	0.0005	0.0015	CD27	CD27_molecule
CD68_172280	12.39	13.41	-2.02	0.0006	0.0016	CD68	CD68_molecule
CTLA4_584689	4.26	6.87	-6.14	0.0006	0.0018	CTLA4	cytotoxic_T-lymphocyte-associated_protein_4
SAMHD1_19002006	10.02	11.02	-2	0.0007	0.002	SAMHD1	SAM_domain_and_HD_domain_1
LILRB1_15681666	7.39	8.61	-2.33	0.0008	0.0023	LILRB1	leukocyte_immunoglobulin-like_receptor_subfamily_B_with_TM_and_ITIM_domains_member_1
ICOSLG_483588	5.23	7.25	-4.06	0.0008	0.0023	ICOSLG	inducible_T-cell_co-stimulator_ligand
LCN2_153259	13.87	10.15	13.18	0.0009	0.0025	LCN2	lipocalin_2
PYGL_586697	12.98	11.9	2.12	0.0009	0.0025	PYGL	phosphorylase_glycogen_liver
GZMA_165265	8.78	10.47	-3.22	0.0009	0.0025	GZMA	granzyme_A_granzyme_1_cytotoxic_T-lymphocyte-associated_serine_esterase_3
GZMK_178286	6.57	9.28	-6.54	0.0009	0.0025	GZMK	granzyme_K_granzyme_3_tryptase_II
HLA-DQA1_587686	8.48	11.11	-6.17	0.0009	0.0026	HLA-DQA1	major_histocompatibility_complex_class_II_DQ_alpha_1
OAS2_15981707	9.19	11.09	-3.74	0.0011	0.0029	OAS2	2p-5p-oligoadenylate_synthetase_2_69_71kDa
SNAI1_138246	3.37	4.76	-2.63	0.0012	0.0031	SNAI1	snail_family_zinc_finger_1
CD244_868973	7.65	9	-2.55	0.0012	0.0034	CD244	CD244_molecule_natural_killer_cell_receptor_2B4
CX3CR1_58187	7.17	8.61	-2.71	0.0013	0.0034	CX3CR1	CX3C_chemokine_receptor_1_isoform_a
CD79A_184290	10.61	12.62	-4.04	0.0014	0.0038	CD79A	CD79a_molecule_immunoglobulin-associated_alpha
STAT5A_18501954	9.61	10.75	-2.2	0.0016	0.0041	STAT5A	signal_transducer_and_activator_of_transcription_5A
BTLA_227334	7.74	9.01	-2.41	0.0023	0.006	BTLA	B_and_T_lymphocyte_associated
CD86_169267	8.68	10.06	-2.6	0.0024	0.0061	CD86	CD86_molecule
TLR7_99206	7.8	8.93	-2.18	0.0025	0.0064	TLR7	toll-like_receptor_7
CEACAM8_745847	10.95	7.09	14.55	0.0028	0.007	CEACAM8	carcinoembryonic_antigen-related_cell_adhesion_molecule_8
PTPN7_471581	9.15	10.15	-2	0.0034	0.0083	PTPN7	protein_tyrosine_phosphatase_non-receptor_type_7
LAMP3_12361344	3.39	4.81	-2.68	0.0035	0.0086	LAMP3	lysosomal-associated_membrane_protein_3
FUT4_31443252	7.81	6.79	2.03	0.0041	0.01	FUT4	fucosyltransferase_4_alpha_1_3_fucosyltransferase_myeloid-specific
CD1C_12531357	4.72	6.51	-3.45	0.0042	0.0102	CD1C	CD1c_molecule
GZMH_233339	8.29	10.41	-4.33	0.0042	0.0102	GZMH	granzyme_H_cathepsin_G-like_2_protein_h-CCPX
IFNA17_691788	1.7	0	3.25	0.0046	0.0108	IFNA17	interferon_alpha_17
CD69_195303	6.77	7.85	-2.11	0.0046	0.0108	CD69	CD69_molecule
CD1D_10661173	7.41	8.54	-2.19	0.0046	0.0108	CD1D	CD1d_molecule
IL7_545652	3.93	5.78	-3.61	0.0046	0.0108	IL7	interleukin_7
HLA-DRA_186294	12.72	13.89	-2.24	0.0047	0.0109	HLA-DRA	major_histocompatibility_complex_class_II_DR_alpha
CD79B_484590	7.72	9.66	-3.83	0.0056	0.0128	CD79B	CD79b_molecule_immunoglobulin-associated_beta
HERC6_17021806	6.22	7.4	-2.27	0.0082	0.0182	HERC6	HECT_and_RLD_domain_containing_E3_ubiquitin_protein_ligase_family_member_6
CD53_28133	6.03	7.06	-2.03	0.0095	0.0208	CD53	CD53_molecule
TP63_143246	1.47	2.58	-2.16	0.0095	0.0208	TP63	tumor_protein_p63
IL6_521626	1.18	2.38	-2.31	0.0115	0.0246	IL6	interleukin_6_interferon_beta_2
OAS1_757865	10.01	11.2	-2.27	0.012	0.0256	OAS1	2p-5p-oligoadenylate_synthetase_1_40_46kDa
PTEN_19732078	11.96	10.38	2.97	0.0127	0.0268	PTEN	phosphatase_and_tensin_homolog
IFNG_400500	1.84	3.15	-2.48	0.0135	0.0283	IFNG	interferon_gamma
NCR1_754861	4.98	6.49	-2.86	0.0149	0.031	NCR1	natural_cytotoxicity_triggering_receptor_1
HLA-DMB_854962	3.62	6.41	-6.92	0.015	0.031	HLA-DMB	major_histocompatibility_complex_class_II_DM_beta
CD80_457557	3.75	4.92	-2.25	0.0161	0.0331	CD80	CD80_molecule
CD19_12011317	6.83	7.99	-2.23	0.0195	0.0391	CD19	B-lymphocyte_antigen_CD19_isoform_1_precursor
IL21_368450	0.13	1.53	-2.63	0.0203	0.0406	IL21	interleukin-21_isoform_1_precursor
KIR2DL2_27126	0	2.54	-5.8	0.0229	0.0454	KIR2DL2	killer_cell_immunoglobulin-like_receptor_2DL2_precursor
HLA-DOB_182290	6.54	7.87	-2.52	0.0245	0.0478	HLA-DOB	major_histocompatibility_complex_class_II_DO_beta
CCL2_242346	0.23	1.65	-2.68	0.0254	0.0493	CCL2	chemokine_C-C_motif_ligand_2
HLA-B_639746	8.11	4.67	10.84	0.0268	0.0514	HLA-B	major_histocompatibility_complex_class_I_B
LRP1_25642670	8.39	9.54	-2.22	0.0412	0.0759	LRP1	low_density_lipoprotein_receptor-related_protein_1
CD52_70175	11.1	12.11	-2.03	0.0445	0.0809	CD52	CD52_molecule
CXCL10_354459	3.62	4.66	-2.05	0.0449	0.0813	CXCL10	chemokine_C-X-C_motif_ligand_10
CXCL9_149250	1.9	3.31	-2.64	0.0456	0.0821	CXCL9	chemokine_C-X-C_motif_ligand_9
IDO2_458562	0.09	1.19	-2.14	0.0486	0.0864	IDO2	indoleamine_2_3-dioxygenase_2

## Sheet: Day 1 Moderate vs Mild
ID	Moderate Avg (log2)	Mild Avg (log2)	Fold Change	P-val	FDR P-val	Gene Symbol	Description
S100A9_174280	14.73	12.05	6.44	5.24e-08	2.09e-05	S100A9	S100_calcium_binding_protein_A9
FOXO1_9761081	9.59	10.98	-2.62	1.7e-07	3.39e-05	FOXO1	forkhead_box_O1
PTPRC_710817	11.29	12.67	-2.61	7.47e-07	9.91e-05	PTPRC	protein_tyrosine_phosphatase_receptor_type_C
LCK_89192	3.36	5.88	-5.73	8.98e-06	0.0009	LCK	lymphocyte-specific_protein_tyrosine_kinase
CLEC4C_322429	2.77	5.6	-7.13	2.06e-05	0.0012	CLEC4C	C-type_lectin_domain_family_4_member_C
GATA3_14061514	7.38	9.42	-4.1	2.9e-05	0.0012	GATA3	GATA_binding_protein_3
CCR7_133237	10.06	12.06	-3.99	2.45e-05	0.0012	CCR7	chemokine_C-C_motif_receptor_7
ZBTB46_13361440	1.87	3.35	-2.8	2.25e-05	0.0012	ZBTB46	zinc_finger_and_BTB_domain_containing_46
MYC_510619	9.69	11.05	-2.56	2.69e-05	0.0012	MYC	v-myc_avian_myelocytomatosis_viral_oncogene_homolog
TBP_259367	8.46	9.64	-2.28	1.56e-05	0.0012	TBP	TATA_box_binding_protein
NRP1_14831588	2.86	5.24	-5.21	3.69e-05	0.0013	NRP1	neuropilin_1
CCL22_79185	0.85	2.43	-2.99	3.86e-05	0.0013	CCL22	chemokine_C-C_motif_ligand_22
CD74_787896	11.05	12.59	-2.91	4.99e-05	0.0014	CD74	CD74_molecule_major_histocompatibility_complex_class_II_invariant_chain
CCR4_76182	6.14	7.5	-2.57	4.48e-05	0.0014	CCR4	chemokine_C-C_motif_receptor_4
TCF7_677799	10.31	12.33	-4.05	5.81e-05	0.0015	TCF7	transcription_factor_7_isoform_1
CD6_17771886	8.35	10.31	-3.92	6.02e-05	0.0015	CD6	CD6_molecule
IKZF2_537639	6.52	8.28	-3.39	7.56e-05	0.0015	IKZF2	IKAROS_family_zinc_finger_2_Helios
IL10RA_192296	11.5	12.68	-2.27	6.8e-05	0.0015	IL10RA	interleukin_10_receptor_alpha
IKZF1_189301	11.79	12.84	-2.07	6.81e-05	0.0015	IKZF1	DNA-binding_protein_Ikaros_isoform_1
FCGR1A_547652	10.54	9.25	2.44	7.12e-05	0.0015	FCGR1A	Fc_fragment_of_IgG_high_affinity_Ia_receptor_CD64
BCL2_10401144	8.53	10.12	-3.01	0.0001	0.002	BCL2	B-cell_CLL_lymphoma_2
TNFSF9_325412	1.67	3.62	-3.86	0.0001	0.0022	TNFSF9	tumor_necrosis_factor_ligand_superfamily_member_9
KIR2DL1_9142	1.81	3.42	-3.05	0.0001	0.0024	KIR2DL1	killer_cell_immunoglobulin-like_receptor_2DL1_precursor
KRT5_10631165	0.83	3.47	-6.27	0.0002	0.0026	KRT5	keratin_5
CD4_147255	10.01	11.74	-3.32	0.0002	0.0026	CD4	CD4_molecule
FOXP3_865975	6.33	8.39	-4.18	0.0002	0.0032	FOXP3	forkhead_box_P3
CD28_601704	8.65	10.44	-3.47	0.0003	0.0036	CD28	CD28_molecule
NCR3_234342	6.93	8.83	-3.72	0.0003	0.0038	NCR3	natural_cytotoxicity_triggering_receptor_3
CD68_172280	12.27	13.41	-2.21	0.0003	0.0038	CD68	CD68_molecule
S100A8_239334	13.97	11.66	4.95	0.0003	0.0038	S100A8	S100_calcium_binding_protein_A8
RORC_12011307	5.63	7.69	-4.18	0.0003	0.004	RORC	RAR-related_orphan_receptor_C
CD209_9921101	2.41	4.48	-4.21	0.0004	0.0042	CD209	CD209_molecule
GAGE10_137250	0.83	2.17	-2.53	0.0004	0.0042	GAGE10	G_antigen_10
NT5E_12531355	4.88	7.02	-4.41	0.0005	0.005	NT5E	5p-nucleotidase_ecto_CD73
HLA-G_483585	0.5	2.02	-2.87	0.0005	0.0053	HLA-G	major_histocompatibility_complex_class_I_G
STAT4_245352	7.69	8.99	-2.46	0.0005	0.0053	STAT4	signal_transducer_and_activator_of_transcription_4
M6PR_229336	10.58	11.7	-2.17	0.0006	0.0057	M6PR	mannose-6-phosphate_receptor_cation_dependent
IL23A_386491	4.16	5.65	-2.81	0.0007	0.0063	IL23A	interleukin_23_alpha_subunit_p19
EFNA4_548649	6.27	7.45	-2.27	0.0009	0.0087	EFNA4	ephrin-A4
ID3_572678	5.81	7.64	-3.54	0.001	0.009	ID3	inhibitor_of_DNA_binding_3_dominant_negative_helix-loop-helix_protein
HLA-DMA_764869	9.73	10.77	-2.05	0.001	0.0092	HLA-DMA	major_histocompatibility_complex_class_II_DM_alpha
SH2D1B_173275	7.93	9.2	-2.42	0.0012	0.0106	SH2D1B	SH2_domain_containing_1B
CD40LG_479579	7.77	9.77	-4.01	0.0013	0.0109	CD40LG	CD40_ligand
HLA-DPB1_175280	11.43	12.99	-2.95	0.0013	0.011	HLA-DPB1	major_histocompatibility_complex_class_II_DP_beta_1
CD3G_616717	10.9	12.43	-2.89	0.0014	0.0117	CD3G	CD3g_molecule_gamma_CD3-TCR_complex
ITK_563669	9.46	11.04	-2.99	0.0016	0.0126	ITK	IL2-inducible_T-cell_kinase
CIITA_294397	9.7	10.86	-2.23	0.0017	0.0132	CIITA	class_II_major_histocompatibility_complex_transactivator
TNF_450555	7.81	9.22	-2.66	0.0019	0.0136	TNF	tumor_necrosis_factor
IKZF4_746852	3.07	4.24	-2.24	0.0019	0.0136	IKZF4	IKAROS_family_zinc_finger_4_Eos
CD1C_12531357	4.53	6.51	-3.92	0.0021	0.0143	CD1C	CD1c_molecule
CD79A_184290	10.74	12.62	-3.69	0.0021	0.0143	CD79A	CD79a_molecule_immunoglobulin-associated_alpha
CD8B_403510	9.1	10.61	-2.84	0.0021	0.0143	CD8B	CD8b_molecule
CD247_152252	10.41	11.89	-2.79	0.0021	0.0143	CD247	CD247_molecule
CXCR3_11138	3.1	4.32	-2.33	0.0022	0.0148	CXCR3	C-X-C_chemokine_receptor_type_3_isoform_1
HLA-DOA_55163	7.35	9.36	-4.03	0.0024	0.0157	HLA-DOA	major_histocompatibility_complex_class_II_DO_alpha
AXL_24872596	0.79	3.38	-6.02	0.0028	0.0177	AXL	AXL_receptor_tyrosine_kinase
FCRLA_710815	7.77	9.25	-2.79	0.0031	0.0189	FCRLA	Fc_receptor-like_A
CXCR5_153252	7.7	9.37	-3.17	0.0035	0.0204	CXCR5	chemokine_C-X-C_motif_receptor_5
NCAM1_26012709	6.56	8.02	-2.76	0.004	0.0226	NCAM1	neural_cell_adhesion_molecule_1
CD3E_677780	11.8	13.35	-2.93	0.0051	0.0269	CD3E	CD3e_molecule_epsilon_CD3-TCR_complex
PRF1_672778	9.09	10.53	-2.71	0.0049	0.0269	PRF1	perforin_1_pore_forming_protein
HLA-DQA1_587686	8.69	11.11	-5.33	0.0058	0.0281	HLA-DQA1	major_histocompatibility_complex_class_II_DQ_alpha_1
CX3CR1_147243	4.26	6.22	-3.89	0.0057	0.0281	CX3CR1	CX3C_chemokine_receptor_1_isoform_a
CX3CR1_35133	8.99	10.61	-3.07	0.0059	0.0281	CX3CR1	CX3C_chemokine_receptor_1_isoform_a
IL2RA_240338	7.15	8.75	-3.02	0.0059	0.0281	IL2RA	interleukin_2_receptor_alpha
CD27_409517	8.44	10.01	-2.97	0.0054	0.0281	CD27	CD27_molecule
SIT1_148254	9	10.53	-2.9	0.0059	0.0281	SIT1	signaling_threshold_regulating_transmembrane_adaptor_1
CTLA4_584689	5.37	6.87	-2.83	0.0059	0.0281	CTLA4	cytotoxic_T-lymphocyte-associated_protein_4
ICOSLG_483588	5.87	7.25	-2.59	0.0057	0.0281	ICOSLG	inducible_T-cell_co-stimulator_ligand
IKZF3_427534	9.09	10.4	-2.48	0.0062	0.0289	IKZF3	IKAROS_family_zinc_finger_3_Aiolos
KREMEN1_12861389	9.2	8	2.29	0.0062	0.0289	KREMEN1	kringle_containing_transmembrane_protein_1
KIR2DL3_654757	5	6.88	-3.7	0.0064	0.0291	KIR2DL3	killer_cell_immunoglobulin-like_receptor_2DL3_precursor
IL2RB_9991107	9.8	11.41	-3.06	0.0064	0.0291	IL2RB	interleukin_2_receptor_beta
SLAMF8_9071016	5.5	6.79	-2.43	0.0067	0.0301	SLAMF8	SLAM_family_member_8
CD8A_14271531	10.12	11.56	-2.71	0.0076	0.0337	CD8A	CD8a_molecule
IDO1_268369	4.1	6.19	-4.27	0.0107	0.0433	IDO1	indoleamine_2_3-dioxygenase_1
LY9_13751476	6.89	8.28	-2.62	0.0112	0.0451	LY9	lymphocyte_antigen_9
NFATC1_27682875	5.71	6.81	-2.15	0.0121	0.0468	NFATC1	nuclear_factor_of_activated_T-cells_cytoplasmic_calcineurin-dependent_1
CA4_420530	10.25	8.85	2.64	0.0121	0.0468	CA4	carbonic_anhydrase_IV
CXCR6_48153	5.57	7.13	-2.96	0.0131	0.0497	CXCR6	chemokine_C-X-C_motif_receptor_6
ABCF1_11741283	8.51	9.59	-2.12	0.0135	0.0508	ABCF1	ATP-binding_cassette_sub-family_F_GCN20_member_1
TIGIT_383491	7.91	9.19	-2.42	0.0146	0.0545	TIGIT	T_cell_immunoreceptor_with_Ig_and_ITIM_domains
PTPRCAP_383516	5.57	7.06	-2.82	0.0154	0.0568	PTPRCAP	protein_tyrosine_phosphatase_receptor_type_C-associated_protein_precursor
GZMB_581688	9.95	11.11	-2.23	0.0173	0.0626	GZMB	granzyme_B_granzyme_2_cytotoxic_T-lymphocyte-associated_serine_esterase_1
MS4A1_127232	9.69	10.95	-2.4	0.0177	0.063	MS4A1	membrane-spanning_4-domains_subfamily_A_member_1
CCL4_121220	9.16	10.19	-2.04	0.0177	0.063	CCL4	chemokine_C-C_motif_ligand_4
CD22_10251132	8.08	9.56	-2.78	0.0182	0.0643	CD22	CD22_molecule
CD160_194300	6.71	7.97	-2.4	0.0187	0.0652	CD160	CD160_molecule
TBX21_9251036	9.11	10.66	-2.92	0.0243	0.0796	TBX21	T-box_21
PTEN_19732078	11.76	10.38	2.59	0.0246	0.0796	PTEN	phosphatase_and_tensin_homolog
CD40_300407	7.15	8.43	-2.43	0.0259	0.0812	CD40	CD40_molecule_TNF_receptor_superfamily_member_5
POU2AF1_230337	9.34	10.73	-2.62	0.0272	0.084	POU2AF1	POU_class_2_associating_factor_1
PDCD1_143244	5.32	6.48	-2.22	0.028	0.0858	PDCD1	programmed_cell_death_1
ZAP70_673781	9.2	10.61	-2.66	0.0283	0.0859	ZAP70	zeta-chain_TCR_associated_protein_kinase_70kDa
CCR5_85193	7.76	8.85	-2.12	0.0316	0.0938	CCR5	chemokine_C-C_motif_receptor_5_gene_pseudogene
LAMP3_12361344	3.28	4.81	-2.89	0.0331	0.0969	LAMP3	lysosomal-associated_membrane_protein_3
CMKLR1_36143	2.74	3.93	-2.28	0.0341	0.099	CMKLR1	chemokine-like_receptor_1
CXCL9_149250	2.17	3.31	-2.2	0.0406	0.113	CXCL9	chemokine_C-X-C_motif_ligand_9
IRF4_786895	7.85	8.98	-2.18	0.0418	0.1156	IRF4	interferon_regulatory_factor_4
CSF1R_19612067	8.32	9.71	-2.62	0.0424	0.1163	CSF1R	colony_stimulating_factor_1_receptor
LCN2_153259	11.97	10.15	3.52	0.0429	0.117	LCN2	lipocalin_2
ARG1_174278	7.51	6.42	2.13	0.0445	0.1204	ARG1	arginase_1
OAS2_15981707	9.48	11.09	-3.05	0.0474	0.1249	OAS2	2p-5p-oligoadenylate_synthetase_2_69_71kDa
KLRG1_410518	9.21	10.42	-2.3	0.049	0.1284	KLRG1	killer_cell_lectin-like_receptor_subfamily_G_member_1

## Sheet: Day 1 Severe vs Moderate
ID	Severe Avg (log2)	Moderate Avg (log2)	Fold Change	P-val	FDR P-val	Gene Symbol	Description
KLRG1_410518	7.56	9.21	-3.14	1.49e-05	0.003	KLRG1	killer_cell_lectin-like_receptor_subfamily_G_member_1
CX3CR1_207292	3.04	4.87	-3.57	1.33e-05	0.003	CX3CR1	CX3C_chemokine_receptor_1_isoform_a
CX3CR1_147243	2.97	4.26	-2.44	4.72e-05	0.0063	CX3CR1	CX3C_chemokine_receptor_1_isoform_a
CX3CR1_35133	7.36	8.99	-3.1	0.0001	0.0063	CX3CR1	CX3C_chemokine_receptor_1_isoform_a
PDCD1_143244	3.56	5.32	-3.39	0.0001	0.0063	PDCD1	programmed_cell_death_1
TNFRSF18_348456	3.4	5.2	-3.49	7.54e-05	0.0063	TNFRSF18	tumor_necrosis_factor_receptor_superfamily_member_18
TLR3_24932595	1.75	4.01	-4.79	8.27e-05	0.0063	TLR3	toll-like_receptor_3
ARG1_174278	10.51	7.51	8.01	0.0001	0.0072	ARG1	arginase_1
EOMES_9391044	7.28	9.48	-4.58	0.0002	0.009	EOMES	eomesodermin
LY9_13751476	5.36	6.89	-2.89	0.0003	0.0103	LY9	lymphocyte_antigen_9
SH2D1A_540642	6.34	8.2	-3.64	0.0003	0.0103	SH2D1A	SH2_domain_containing_1A
CCR5_85193	6.12	7.76	-3.12	0.0003	0.0112	CCR5	chemokine_C-C_motif_receptor_5_gene_pseudogene
PRF1_672778	7.82	9.09	-2.41	0.0004	0.013	PRF1	perforin_1_pore_forming_protein
EGR2_454559	3.37	4.49	-2.17	0.0005	0.0132	EGR2	early_growth_response_2
CD6_17771886	6.85	8.35	-2.82	0.0006	0.0144	CD6	CD6_molecule
TIGIT_383491	6.24	7.91	-3.19	0.0006	0.0144	TIGIT	T_cell_immunoreceptor_with_Ig_and_ITIM_domains
KLRK1_698804	8.78	9.89	-2.15	0.0008	0.0161	KLRK1	killer_cell_lectin-like_receptor_subfamily_K_member_1
ITK_563669	8.28	9.46	-2.28	0.0013	0.0161	ITK	IL2-inducible_T-cell_kinase
KLRF1_188285	5.39	6.59	-2.29	0.0013	0.0161	KLRF1	killer_cell_lectin-like_receptor_subfamily_F_member_1
IL2RB_9991107	8.49	9.8	-2.47	0.0009	0.0161	IL2RB	interleukin_2_receptor_beta
KLRD1_515619	8.76	10.14	-2.6	0.0013	0.0161	KLRD1	killer_cell_lectin-like_receptor_subfamily_D_member_1
CD247_152252	9	10.41	-2.66	0.0011	0.0161	CD247	CD247_molecule
CD40LG_479579	6.33	7.77	-2.7	0.0013	0.0161	CD40LG	CD40_ligand
LAG3_13111419	4.27	5.73	-2.74	0.0013	0.0161	LAG3	lymphocyte-activation_gene_3
TBX21_9251036	7.62	9.11	-2.81	0.0009	0.0161	TBX21	T-box_21
NCR3_234342	5.43	6.93	-2.82	0.0013	0.0161	NCR3	natural_cytotoxicity_triggering_receptor_3
ZAP70_673781	7.63	9.2	-2.97	0.0008	0.0161	ZAP70	zeta-chain_TCR_associated_protein_kinase_70kDa
CD160_194300	5.06	6.71	-3.12	0.0012	0.0161	CD160	CD160_molecule
IFNG_400500	1.84	3.66	-3.53	0.0012	0.0161	IFNG	interferon_gamma
GNLY_251357	10.8	12.79	-3.97	0.001	0.0161	GNLY	granulysin
ICOS_382487	4.96	6.64	-3.19	0.0015	0.0171	ICOS	inducible_T-cell_co-stimulator
CD2_350452	9.28	10.9	-3.07	0.0016	0.0186	CD2	CD2_molecule
CD3E_677780	10.69	11.8	-2.15	0.0021	0.0207	CD3E	CD3e_molecule_epsilon_CD3-TCR_complex
CCR6_271363	5.41	6.76	-2.55	0.0022	0.0207	CCR6	C-C_chemokine_receptor_type_6
IL7R_551658	9.57	11.22	-3.15	0.0022	0.0207	IL7R	interleukin_7_receptor
KIR2DL3_654757	3.8	5	-2.29	0.0027	0.0246	KIR2DL3	killer_cell_immunoglobulin-like_receptor_2DL3_precursor
CD3G_616717	9.67	10.9	-2.34	0.003	0.0254	CD3G	CD3g_molecule_gamma_CD3-TCR_complex
KLRB1_177284	7.13	8.53	-2.65	0.0031	0.0254	KLRB1	killer_cell_lectin-like_receptor_subfamily_B_member_1
LEXM_10551156	3.31	4.93	-3.08	0.0031	0.0254	LEXM	lymphocyte_expansion_molecule_variant2
CCL4_121220	8.15	9.16	-2.01	0.0047	0.0357	CCL4	chemokine_C-C_motif_ligand_4
CXCR3_11138	1.59	3.1	-2.85	0.0057	0.0404	CXCR3	C-X-C_chemokine_receptor_type_3_isoform_1
GZMA_165265	8.78	9.9	-2.17	0.0062	0.0424	GZMA	granzyme_A_granzyme_1_cytotoxic_T-lymphocyte-associated_serine_esterase_3
CD8A_14271531	8.83	10.12	-2.44	0.0061	0.0424	CD8A	CD8a_molecule
CCR7_133237	8.41	10.06	-3.15	0.0063	0.0426	CCR7	chemokine_C-C_motif_receptor_7
CXCR6_48153	4.17	5.57	-2.63	0.0067	0.0427	CXCR6	chemokine_C-X-C_motif_receptor_6
CRTAM_312417	5.08	6.66	-2.99	0.0069	0.0427	CRTAM	cytotoxic_and_regulatory_T_cell_molecule
CMKLR1_36143	1.03	2.74	-3.29	0.0069	0.0427	CMKLR1	chemokine-like_receptor_1
FASLG_417521	5.42	7.12	-3.26	0.0075	0.0454	FASLG	Fas_ligand_TNF_superfamily_member_6
CD8B_403510	7.51	9.1	-3.01	0.0081	0.0458	CD8B	CD8b_molecule
TCF7_677799	8.91	10.31	-2.64	0.0085	0.0469	TCF7	transcription_factor_7_isoform_1
HLA-DMB_854962	3.62	6.86	-9.45	0.0091	0.0488	HLA-DMB	major_histocompatibility_complex_class_II_DM_beta
GZMH_233339	8.29	9.73	-2.72	0.0097	0.0513	GZMH	granzyme_H_cathepsin_G-like_2_protein_h-CCPX
CD3D_400503	8.53	9.64	-2.15	0.011	0.057	CD3D	CD3d_molecule_delta_CD3-TCR_complex
B3GAT1_170280	4.19	5.71	-2.86	0.0114	0.0579	B3GAT1	beta-1_3-glucuronyltransferase_1_glucuronosyltransferase_P
CD28_601704	7.38	8.65	-2.41	0.0119	0.0593	CD28	CD28_molecule
CLEC4C_322429	0.74	2.77	-4.08	0.013	0.064	CLEC4C	C-type_lectin_domain_family_4_member_C
TNFRSF4_304389	2.97	4.76	-3.45	0.0138	0.067	TNFRSF4	tumor_necrosis_factor_receptor_superfamily_member_4
ITGB7_24342544	7.93	9.05	-2.17	0.0149	0.0705	ITGB7	integrin_beta_7
IFNA17_691788	1.7	0	3.25	0.0151	0.0706	IFNA17	interferon_alpha_17
CXCR5_153252	6.42	7.7	-2.44	0.0163	0.0756	CXCR5	chemokine_C-X-C_motif_receptor_5
CSF1R_19612067	6.93	8.32	-2.63	0.0169	0.0772	CSF1R	colony_stimulating_factor_1_receptor
CD22_10251132	7.04	8.08	-2.06	0.0223	0.0936	CD22	CD22_molecule
RORC_12011307	4.2	5.63	-2.68	0.0221	0.0936	RORC	RAR-related_orphan_receptor_C
CD4_147255	8.48	10.01	-2.88	0.0234	0.0969	CD4	CD4_molecule
HLA-DPA1_129237	11.08	12.54	-2.75	0.0271	0.1075	HLA-DPA1	major_histocompatibility_complex_class_II_DP_alpha_1
GPR18_238340	6.01	7.7	-3.22	0.0279	0.108	GPR18	G_protein-coupled_receptor_18
GZMK_178286	6.57	8.5	-3.8	0.0334	0.1218	GZMK	granzyme_K_granzyme_3_tryptase_II
CEACAM8_745847	10.95	8.2	6.76	0.0436	0.1457	CEACAM8	carcinoembryonic_antigen-related_cell_adhesion_molecule_8

## Sheet: All Cohorts
ID	Mild Avg (log2)	Moderate Avg (log2)	severe Avg (log2)	Cohort F-Test	Cohort FDR F-Test	Gene Symbol	Description	Severe vs Mild FC	Severe vs Moderate FC
PTPRC_710817	12.67	11.29	10.8	2.33e-09	9.29e-07	PTPRC	protein_tyrosine_phosphatase_receptor_type_C	-3.65	-1.4
S100A9_174280	12.05	14.73	15.12	7.11e-09	1.39e-06	S100A9	S100_calcium_binding_protein_A9	8.44	1.31
GATA3_14061514	9.42	7.38	6.39	1.13e-08	1.39e-06	GATA3	GATA_binding_protein_3	-8.13	-1.98
CD6_17771886	10.31	8.35	6.85	1.39e-08	1.39e-06	CD6	CD6_molecule	-11.04	-2.82
IKZF2_537639	8.28	6.52	5.54	1.82e-08	1.45e-06	IKZF2	IKAROS_family_zinc_finger_2_Helios	-6.67	-1.97
ZBTB46_13361440	3.35	1.87	0.92	3.83e-08	2.54e-06	ZBTB46	zinc_finger_and_BTB_domain_containing_46	-5.4	-1.93
IL10RA_192296	12.68	11.5	10.74	5.3e-08	2.85e-06	IL10RA	interleukin_10_receptor_alpha	-3.85	-1.7
CCR7_133237	12.06	10.06	8.41	5.74e-08	2.85e-06	CCR7	chemokine_C-C_motif_receptor_7	-12.57	-3.15
TNFSF9_325412	3.62	1.67	0.82	1.08e-07	3.92e-06	TNFSF9	tumor_necrosis_factor_ligand_superfamily_member_9	-6.98	-1.81
CX3CR1_147243	6.22	4.26	2.97	1.01e-07	3.92e-06	CX3CR1	CX3C_chemokine_receptor_1_isoform_a	-9.47	-2.44
CLEC4C_322429	5.6	2.77	0.74	9.92e-08	3.92e-06	CLEC4C	C-type_lectin_domain_family_4_member_C	-29.12	-4.08
NCR3_234342	8.83	6.93	5.43	1.48e-07	4.92e-06	NCR3	natural_cytotoxicity_triggering_receptor_3	-10.5	-2.82
TCF7_677799	12.33	10.31	8.91	1.85e-07	5.66e-06	TCF7	transcription_factor_7_isoform_1	-10.7	-2.64
FOXO1_9761081	10.98	9.59	9.84	2.14e-07	5.74e-06	FOXO1	forkhead_box_O1	-2.2	1.19
EOMES_9391044	10.26	9.48	7.28	2.16e-07	5.74e-06	EOMES	eomesodermin	-7.86	-4.58
CX3CR1_35133	10.61	8.99	7.36	2.36e-07	5.88e-06	CX3CR1	CX3C_chemokine_receptor_1_isoform_a	-9.54	-3.1
KLRG1_410518	10.42	9.21	7.56	2.86e-07	6.7e-06	KLRG1	killer_cell_lectin-like_receptor_subfamily_G_member_1	-7.23	-3.14
MTOR_62366338	9.11	8.21	7.69	4.27e-07	9.02e-06	MTOR	mechanistic_target_of_rapamycin_serine_threonine_kinase	-2.68	-1.43
CX3CR1_207292	6.13	4.87	3.04	4.3e-07	9.02e-06	CX3CR1	CX3C_chemokine_receptor_1_isoform_a	-8.53	-3.57
LCK_89192	5.88	3.36	2.4	4.59e-07	9.13e-06	LCK	lymphocyte-specific_protein_tyrosine_kinase	-11.17	-1.95
TBP_259367	9.64	8.46	8.29	5.74e-07	1.09e-05	TBP	TATA_box_binding_protein	-2.55	-1.12
CD40LG_479579	9.77	7.77	6.33	6.36e-07	1.15e-05	CD40LG	CD40_ligand	-10.83	-2.7
MYC_510619	11.05	9.69	8.57	7.59e-07	1.3e-05	MYC	v-myc_avian_myelocytomatosis_viral_oncogene_homolog	-5.57	-2.17
PRF1_672778	10.53	9.09	7.82	8.21e-07	1.3e-05	PRF1	perforin_1_pore_forming_protein	-6.53	-2.41
ITK_563669	11.04	9.46	8.28	8.14e-07	1.3e-05	ITK	IL2-inducible_T-cell_kinase	-6.81	-2.28
CD247_152252	11.89	10.41	9	8.51e-07	1.3e-05	CD247	CD247_molecule	-7.43	-2.66
EGR2_454559	5.34	4.49	3.37	9.19e-07	1.35e-05	EGR2	early_growth_response_2	-3.94	-2.17
PDCD1_143244	6.48	5.32	3.56	1.28e-06	1.71e-05	PDCD1	programmed_cell_death_1	-7.52	-3.39
LY9_13751476	8.28	6.89	5.36	1.28e-06	1.71e-05	LY9	lymphocyte_antigen_9	-7.58	-2.89
CD28_601704	10.44	8.65	7.38	1.29e-06	1.71e-05	CD28	CD28_molecule	-8.38	-2.41
FOXP3_865975	8.39	6.33	5.34	1.34e-06	1.72e-05	FOXP3	forkhead_box_P3	-8.27	-1.98
STAT4_245352	8.99	7.69	6.8	1.4e-06	1.74e-05	STAT4	signal_transducer_and_activator_of_transcription_4	-4.54	-1.85
CD3G_616717	12.43	10.9	9.67	1.73e-06	1.97e-05	CD3G	CD3g_molecule_gamma_CD3-TCR_complex	-6.77	-2.34
NRP1_14831588	5.24	2.86	2.16	1.72e-06	1.97e-05	NRP1	neuropilin_1	-8.46	-1.62
CD4_147255	11.74	10.01	8.48	1.65e-06	1.97e-05	CD4	CD4_molecule	-9.57	-2.88
GNLY_251357	13.77	12.79	10.8	1.88e-06	2.08e-05	GNLY	granulysin	-7.84	-3.97
IL2RB_9991107	11.41	9.8	8.49	2.33e-06	2.51e-05	IL2RB	interleukin_2_receptor_beta	-7.56	-2.47
ARG1_174278	6.42	7.51	10.51	2.84e-06	2.97e-05	ARG1	arginase_1	17.03	8.01
RORC_12011307	7.69	5.63	4.2	3.24e-06	3.31e-05	RORC	RAR-related_orphan_receptor_C	-11.22	-2.68
CD74_787896	12.59	11.05	10.64	3.47e-06	3.43e-05	CD74	CD74_molecule_major_histocompatibility_complex_class_II_invariant_chain	-3.87	-1.33
TIGIT_383491	9.19	7.91	6.24	3.54e-06	3.43e-05	TIGIT	T_cell_immunoreceptor_with_Ig_and_ITIM_domains	-7.73	-3.19
CD3E_677780	13.35	11.8	10.69	4.6e-06	4.36e-05	CD3E	CD3e_molecule_epsilon_CD3-TCR_complex	-6.31	-2.15
CCR5_85193	8.85	7.76	6.12	4.77e-06	4.41e-05	CCR5	chemokine_C-C_motif_receptor_5_gene_pseudogene	-6.62	-3.12
BCL2_10401144	10.12	8.53	7.91	5.42e-06	4.84e-05	BCL2	B-cell_CLL_lymphoma_2	-4.64	-1.54
CXCR3_11138	4.32	3.1	1.59	5.48e-06	4.84e-05	CXCR3	C-X-C_chemokine_receptor_type_3_isoform_1	-6.63	-2.85
CD8B_403510	10.61	9.1	7.51	7.44e-06	6.44e-05	CD8B	CD8b_molecule	-8.55	-3.01
KIR2DL3_654757	6.88	5	3.8	7.79e-06	6.6e-05	KIR2DL3	killer_cell_immunoglobulin-like_receptor_2DL3_precursor	-8.47	-2.29
NCAM1_26012709	8.02	6.56	5.74	8.7e-06	7.21e-05	NCAM1	neural_cell_adhesion_molecule_1	-4.87	-1.76
CD160_194300	7.97	6.71	5.06	1.03e-05	8.06e-05	CD160	CD160_molecule	-7.5	-3.12
ZAP70_673781	10.61	9.2	7.63	1.03e-05	8.06e-05	ZAP70	zeta-chain_TCR_associated_protein_kinase_70kDa	-7.89	-2.97
TBX21_9251036	10.66	9.11	7.62	1.03e-05	8.06e-05	TBX21	T-box_21	-8.21	-2.81
S100A8_239334	11.66	13.97	14.83	1.72e-05	0.0001	S100A8	S100_calcium_binding_protein_A8	8.98	1.81
CCR4_76182	7.5	6.14	5.58	1.35e-05	0.0001	CCR4	chemokine_C-C_motif_receptor_4	-3.79	-1.48
CIITA_294397	10.86	9.7	8.91	1.74e-05	0.0001	CIITA	class_II_major_histocompatibility_complex_transactivator	-3.85	-1.73
TNFRSF18_348456	5.49	5.2	3.4	2.06e-05	0.0001	TNFRSF18	tumor_necrosis_factor_receptor_superfamily_member_18	-4.24	-3.49
KIR2DL1_9142	3.42	1.81	1.28	1.6e-05	0.0001	KIR2DL1	killer_cell_immunoglobulin-like_receptor_2DL1_precursor	-4.42	-1.45
CCR6_271363	7.68	6.76	5.41	2.27e-05	0.0001	CCR6	C-C_chemokine_receptor_type_6	-4.82	-2.55
HLA-DPB1_175280	12.99	11.43	10.55	1.42e-05	0.0001	HLA-DPB1	major_histocompatibility_complex_class_II_DP_beta_1	-5.43	-1.84
IL2RA_240338	8.75	7.15	6.21	1.81e-05	0.0001	IL2RA	interleukin_2_receptor_alpha	-5.8	-1.92
CD8A_14271531	11.56	10.12	8.83	2.27e-05	0.0001	CD8A	CD8a_molecule	-6.61	-2.44
NT5E_12531355	7.02	4.88	4.11	1.31e-05	0.0001	NT5E	5p-nucleotidase_ecto_CD73	-7.53	-1.71
FCGR1A_547652	9.25	10.54	10.72	3.72e-05	0.0002	FCGR1A	Fc_fragment_of_IgG_high_affinity_Ia_receptor_CD64	2.76	1.13
BCL6_21502257	12.27	13.15	13.73	2.72e-05	0.0002	BCL6	B-cell_CLL_lymphoma_6	2.75	1.5
CD83_480580	7.45	6.47	5.98	2.41e-05	0.0002	CD83	CD83_molecule	-2.77	-1.4
TARP_416517	10.49	9.53	8.58	4.34e-05	0.0002	TARP	TCR_gamma_alternate_reading_frame_protein	-3.76	-1.92
TNF_450555	9.22	7.81	7.21	2.52e-05	0.0002	TNF	tumor_necrosis_factor	-4.01	-1.51
HLA-G_483585	2.02	0.5	0	3.88e-05	0.0002	HLA-G	major_histocompatibility_complex_class_I_G	-4.05	-1.41
CCL4_121220	10.19	9.16	8.15	4.38e-05	0.0002	CCL4	chemokine_C-C_motif_ligand_4	-4.1	-2.01
SH2D1A_540642	8.76	8.2	6.34	3.97e-05	0.0002	SH2D1A	SH2_domain_containing_1A	-5.34	-3.64
IL23A_386491	5.65	4.16	2.87	2.8e-05	0.0002	IL23A	interleukin_23_alpha_subunit_p19	-6.9	-2.46
CD209_9921101	4.48	2.41	1.69	3.31e-05	0.0002	CD209	CD209_molecule	-6.94	-1.65
SH2D1B_173275	9.2	7.93	6.28	3.44e-05	0.0002	SH2D1B	SH2_domain_containing_1B	-7.54	-3.12
CXCR5_153252	9.37	7.7	6.42	2.88e-05	0.0002	CXCR5	chemokine_C-X-C_motif_receptor_5	-7.74	-2.44
IKZF1_189301	12.84	11.79	11.81	4.9e-05	0.0003	IKZF1	DNA-binding_protein_Ikaros_isoform_1	-2.04	1.01
M6PR_229336	11.7	10.58	10.36	5.72e-05	0.0003	M6PR	mannose-6-phosphate_receptor_cation_dependent	-2.52	-1.16
CCL22_79185	2.43	0.85	0.93	5.92e-05	0.0003	CCL22	chemokine_C-C_motif_ligand_22	-2.84	1.05
NFATC1_27682875	6.81	5.71	5.14	5.15e-05	0.0003	NFATC1	nuclear_factor_of_activated_T-cells_cytoplasmic_calcineurin-dependent_1	-3.19	-1.48
KLRD1_515619	10.75	10.14	8.76	6.4e-05	0.0003	KLRD1	killer_cell_lectin-like_receptor_subfamily_D_member_1	-3.98	-2.6
TLR3_24932595	3.8	4.01	1.75	6.77e-05	0.0003	TLR3	toll-like_receptor_3	-4.15	-4.79
CXCR6_48153	7.13	5.57	4.17	4.66e-05	0.0003	CXCR6	chemokine_C-X-C_motif_receptor_6	-7.78	-2.63
AXL_24872596	3.38	0.79	0	4.74e-05	0.0003	AXL	AXL_receptor_tyrosine_kinase	-10.44	-1.73
IL2RG_884988	13.32	12.57	12.47	9.48e-05	0.0005	IL2RG	interleukin_2_receptor_gamma	-1.81	-1.07
IKZF3_427534	10.4	9.09	8.64	0.0001	0.0005	IKZF3	IKAROS_family_zinc_finger_3_Aiolos	-3.4	-1.37
KRT5_10631165	3.47	0.83	0	0.0001	0.0005	KRT5	keratin_5	-11.12	-1.77
KLRF1_188285	7.15	6.59	5.39	0.0001	0.0006	KLRF1	killer_cell_lectin-like_receptor_subfamily_F_member_1	-3.39	-2.29
LEXM_10551156	5.74	4.93	3.31	0.0001	0.0006	LEXM	lymphocyte_expansion_molecule_variant2	-5.39	-3.08
IKZF4_746852	4.24	3.07	2.75	0.0002	0.0007	IKZF4	IKAROS_family_zinc_finger_4_Eos	-2.8	-1.25
LAG3_13111419	7.01	5.73	4.27	0.0002	0.0007	LAG3	lymphocyte-activation_gene_3	-6.7	-2.74
CMKLR1_36143	3.93	2.74	1.03	0.0001	0.0007	CMKLR1	chemokine-like_receptor_1	-7.48	-3.29
CA4_420530	8.85	10.25	10.69	0.0002	0.0008	CA4	carbonic_anhydrase_IV	3.58	1.36
ADORA2A_771873	10.18	9.24	8.93	0.0002	0.0008	ADORA2A	adenosine_A2a_receptor	-2.38	-1.24
ICOS_382487	6.96	6.64	4.96	0.0002	0.0008	ICOS	inducible_T-cell_co-stimulator	-3.98	-3.19
HLA-DMA_764869	10.77	9.73	9.29	0.0002	0.0009	HLA-DMA	major_histocompatibility_complex_class_II_DM_alpha	-2.79	-1.36
CD2_350452	11.28	10.9	9.28	0.0002	0.0009	CD2	CD2_molecule	-3.99	-3.07
ITGB7_24342544	9.98	9.05	7.93	0.0002	0.001	ITGB7	integrin_beta_7	-4.14	-2.17
KLRK1_698804	10.16	9.89	8.78	0.0003	0.0011	KLRK1	killer_cell_lectin-like_receptor_subfamily_K_member_1	-2.61	-2.15
CD22_10251132	9.56	8.08	7.04	0.0003	0.0011	CD22	CD22_molecule	-5.74	-2.06
ITGAL_535638	10.87	10.21	9.58	0.0003	0.0012	ITGAL	integrin_alpha_L_antigen_CD11A_p180_lymphocyte_function-associated_antigen_1_alpha_polypeptide	-2.44	-1.54
SLAMF8_9071016	6.79	5.5	4.34	0.0003	0.0012	SLAMF8	SLAM_family_member_8	-5.48	-2.25
FASLG_417521	8.24	7.12	5.42	0.0003	0.0012	FASLG	Fas_ligand_TNF_superfamily_member_6	-7.08	-3.26
CCL3_238343	6.63	6.13	5.13	0.0004	0.0015	CCL3	chemokine_C-C_motif_ligand_3	-2.82	-2
CRTAM_312417	7.39	6.66	5.08	0.0004	0.0015	CRTAM	cytotoxic_and_regulatory_T_cell_molecule	-4.97	-2.99
ID3_572678	7.64	5.81	5.3	0.0004	0.0015	ID3	inhibitor_of_DNA_binding_3_dominant_negative_helix-loop-helix_protein	-5.07	-1.43
GPR18_238340	8.35	7.7	6.01	0.0004	0.0015	GPR18	G_protein-coupled_receptor_18	-5.07	-3.22
GAGE10_137250	2.17	0.83	0.68	0.0004	0.0016	GAGE10	G_antigen_10	-2.8	-1.11
MS4A1_127232	10.95	9.69	8.82	0.0004	0.0017	MS4A1	membrane-spanning_4-domains_subfamily_A_member_1	-4.38	-1.83
B3GAT1_170280	6.89	5.71	4.19	0.0005	0.0017	B3GAT1	beta-1_3-glucuronyltransferase_1_glucuronosyltransferase_P	-6.5	-2.86
CD63_692800	11.01	11.93	12.15	0.0005	0.0018	CD63	CD63_molecule	2.21	1.17
IFITM1_359459	12.98	13.9	13.54	0.0005	0.0018	IFITM1	interferon_induced_transmembrane_protein_1	1.48	-1.29
CD68_172280	13.41	12.27	12.39	0.0005	0.0018	CD68	CD68_molecule	-2.02	1.09
EFNA4_548649	7.45	6.27	6.28	0.0005	0.0018	EFNA4	ephrin-A4	-2.26	1
IL7R_551658	10.91	11.22	9.57	0.0005	0.0018	IL7R	interleukin_7_receptor	-2.53	-3.15
HLA-F-AS1_726834	3.86	3.17	2.23	0.0005	0.0018	HLA-F-AS1	HLA-F_antisense_RNA_1	-3.08	-1.92
CBLB_296407	8.86	7.88	6.94	0.0005	0.0018	CBLB	Cbl_proto-oncogene_B_E3_ubiquitin_protein_ligase	-3.77	-1.91
KLRB1_177284	9.25	8.53	7.13	0.0005	0.0018	KLRB1	killer_cell_lectin-like_receptor_subfamily_B_member_1	-4.35	-2.65
CD40_300407	8.43	7.15	6.28	0.0005	0.0018	CD40	CD40_molecule_TNF_receptor_superfamily_member_5	-4.42	-1.82
CSF1R_19612067	9.71	8.32	6.93	0.0005	0.0018	CSF1R	colony_stimulating_factor_1_receptor	-6.89	-2.63
HLA-DOA_55163	9.36	7.35	6.51	0.0006	0.0021	HLA-DOA	major_histocompatibility_complex_class_II_DO_alpha	-7.2	-1.79
MMP9_11741283	11.31	12.21	13.14	0.0007	0.0022	MMP9	matrix_metallopeptidase_9_gelatinase_B_92kDa_gelatinase_92kDa_type_IV_collagenase	3.56	1.91
KLF2_9111017	13.69	12.88	12.54	0.0006	0.0022	KLF2	Kruppel-like_factor_2	-2.22	-1.27
SDHA_16361735	9.66	9	8.75	0.0008	0.0027	SDHA	succinate_dehydrogenase_complex_subunit_A_flavoprotein_Fp	-1.88	-1.19
SIT1_148254	10.53	9	7.96	0.0009	0.003	SIT1	signaling_threshold_regulating_transmembrane_adaptor_1	-5.97	-2.06
SAMHD1_19002006	11.02	10.89	10.02	0.001	0.0033	SAMHD1	SAM_domain_and_HD_domain_1	-2	-1.83
NKG7_557664	13.58	12.81	12.19	0.001	0.0033	NKG7	natural_killer_cell_group_7_sequence	-2.61	-1.54
CD3D_400503	10.62	9.64	8.53	0.001	0.0033	CD3D	CD3d_molecule_delta_CD3-TCR_complex	-4.25	-2.15
TNFRSF4_304389	5.47	4.76	2.97	0.001	0.0033	TNFRSF4	tumor_necrosis_factor_receptor_superfamily_member_4	-5.67	-3.45
FCRLA_710815	9.25	7.77	7.76	0.0011	0.0034	FCRLA	Fc_receptor-like_A	-2.81	-1.01
MAPK14_14031511	11.23	11.71	12.1	0.0012	0.0037	MAPK14	mitogen-activated_protein_kinase_14	1.83	1.31
CCL5_110219	13.48	12.72	11.8	0.0013	0.004	CCL5	chemokine_C-C_motif_ligand_5	-3.22	-1.9
PTPRCAP_383516	7.06	5.57	4.53	0.0013	0.004	PTPRCAP	protein_tyrosine_phosphatase_receptor_type_C-associated_protein_precursor	-5.78	-2.05
TNFRSF14_846950	10.26	9.66	9.27	0.0013	0.0041	TNFRSF14	tumor_necrosis_factor_receptor_superfamily_member_14	-1.99	-1.32
TUBB_369479	12.55	11.64	11.31	0.0014	0.0043	TUBB	tubulin_beta_class_I	-2.35	-1.25
FCGR3A_575682	13.65	14.4	14.49	0.0016	0.0047	FCGR3A	Fc_fragment_of_IgG_low_affinity_IIIa_receptor_CD16a	1.8	1.07
GZMB_581688	11.11	9.95	9.23	0.0017	0.0049	GZMB	granzyme_B_granzyme_2_cytotoxic_T-lymphocyte-associated_serine_esterase_1	-3.69	-1.65
ITGAM_31033209	10.29	11.15	11.22	0.0017	0.0051	ITGAM	integrin_alpha_M_complement_component_3_receptor_3_subunit	1.91	1.06
GZMA_165265	10.47	9.9	8.78	0.0017	0.0051	GZMA	granzyme_A_granzyme_1_cytotoxic_T-lymphocyte-associated_serine_esterase_3	-3.22	-2.17
CX3CR1_58187	8.61	7.96	7.17	0.0018	0.0052	CX3CR1	CX3C_chemokine_receptor_1_isoform_a	-2.71	-1.73
CD27_409517	10.01	8.44	7.74	0.0018	0.0053	CD27	CD27_molecule	-4.82	-1.62
IDO1_268369	6.19	4.1	3.29	0.0018	0.0053	IDO1	indoleamine_2_3-dioxygenase_1	-7.49	-1.76
ABCF1_11741283	9.59	8.51	8.57	0.0021	0.0059	ABCF1	ATP-binding_cassette_sub-family_F_GCN20_member_1	-2.03	1.05
CTLA4_584689	6.87	5.37	4.26	0.0021	0.0059	CTLA4	cytotoxic_T-lymphocyte-associated_protein_4	-6.14	-2.17
KRT7_440543	0.53	0	0.43	0.0024	0.0068	KRT7	keratin_7	-1.07	1.35
CD244_868973	9	8.57	7.65	0.0025	0.0069	CD244	CD244_molecule_natural_killer_cell_receptor_2B4	-2.55	-1.9
CD79A_184290	12.62	10.74	10.61	0.0026	0.0071	CD79A	CD79a_molecule_immunoglobulin-associated_alpha	-4.04	-1.09
ICOSLG_483588	7.25	5.87	5.23	0.0026	0.0071	ICOSLG	inducible_T-cell_co-stimulator_ligand	-4.06	-1.57
HLA-DQA1_587686	11.11	8.69	8.48	0.0029	0.0079	HLA-DQA1	major_histocompatibility_complex_class_II_DQ_alpha_1	-6.17	-1.16
IFNG_400500	3.15	3.66	1.84	0.0029	0.008	IFNG	interferon_gamma	-2.48	-3.53
GZMK_178286	9.28	8.5	6.57	0.0031	0.0084	GZMK	granzyme_K_granzyme_3_tryptase_II	-6.54	-3.8
LILRB1_15681666	8.61	8.15	7.39	0.0033	0.0088	LILRB1	leukocyte_immunoglobulin-like_receptor_subfamily_B_with_TM_and_ITIM_domains_member_1	-2.33	-1.7
PYGL_586697	11.9	12.66	12.98	0.0036	0.0095	PYGL	phosphorylase_glycogen_liver	2.12	1.25
LCN2_153259	10.15	11.97	13.87	0.0037	0.0098	LCN2	lipocalin_2	13.18	3.74
SNAI1_138246	4.76	3.87	3.37	0.0041	0.0107	SNAI1	snail_family_zinc_finger_1	-2.63	-1.42
OAS2_15981707	11.09	9.48	9.19	0.0043	0.0113	OAS2	2p-5p-oligoadenylate_synthetase_2_69_71kDa	-3.74	-1.23
CD1C_12531357	6.51	4.53	4.72	0.0045	0.0115	CD1C	CD1c_molecule	-3.45	1.14
IL17F_35139	0	0	0	0.0047	0.012	IL17F	interleukin_17F	1	1
STAT5A_18501954	10.75	9.89	9.61	0.006	0.0153	STAT5A	signal_transducer_and_activator_of_transcription_5A	-2.2	-1.21
HAVCR2_594705	8.72	8.42	7.73	0.0061	0.0155	HAVCR2	hepatitis_A_virus_cellular_receptor_2	-2	-1.62
GZMH_233339	10.41	9.73	8.29	0.0063	0.0159	GZMH	granzyme_H_cathepsin_G-like_2_protein_h-CCPX	-4.33	-2.72
LAMP1_374485	9.14	8.94	8.49	0.0064	0.016	LAMP1	lysosomal-associated_membrane_protein_1	-1.57	-1.36
CD69_195303	7.85	7.48	6.77	0.0067	0.0167	CD69	CD69_molecule	-2.11	-1.63
GRAP2_283387	11.14	10.77	10.22	0.0077	0.0188	GRAP2	GRB2-related_adaptor_protein_2	-1.89	-1.46
CD86_169267	10.06	9.26	8.68	0.0076	0.0188	CD86	CD86_molecule	-2.6	-1.49
IFNA17_691788	0	0	1.7	0.0084	0.0204	IFNA17	interferon_alpha_17	3.25	3.25
CEACAM8_745847	7.09	8.2	10.95	0.0087	0.0211	CEACAM8	carcinoembryonic_antigen-related_cell_adhesion_molecule_8	14.55	6.76
TLR7_99206	8.93	8.59	7.8	0.009	0.0217	TLR7	toll-like_receptor_7	-2.18	-1.72
BTLA_227334	9.01	8.37	7.74	0.0091	0.0217	BTLA	B_and_T_lymphocyte_associated	-2.41	-1.55
CD1D_10661173	8.54	7.54	7.41	0.01	0.0238	CD1D	CD1d_molecule	-2.19	-1.1
FUT4_31443252	6.79	7.18	7.81	0.0102	0.0243	FUT4	fucosyltransferase_4_alpha_1_3_fucosyltransferase_myeloid-specific	2.03	1.55
SRGN_230328	14.61	15.27	15.45	0.0112	0.0264	SRGN	serglycin	1.79	1.13
IRS1_37283828	6.1	5.17	5.29	0.0113	0.0265	IRS1	insulin_receptor_substrate_1	-1.75	1.09
CORO1A_457563	13.99	13.75	13.43	0.0115	0.0267	CORO1A	coronin_actin_binding_protein_1A	-1.48	-1.26
FCER1G_31138	13.88	14.35	14.55	0.012	0.0277	FCER1G	Fc_fragment_of_IgE_high_affinity_I_receptor_for_gamma_polypeptide	1.59	1.15
TGFB1_13681474	13.99	13.33	13.31	0.0121	0.0277	TGFB1	transforming_growth_factor_beta_1	-1.6	-1.02
PTPN7_471581	10.15	9.52	9.15	0.0127	0.0289	PTPN7	protein_tyrosine_phosphatase_non-receptor_type_7	-2	-1.29
LAMP3_12361344	4.81	3.28	3.39	0.0127	0.0289	LAMP3	lysosomal-associated_membrane_protein_3	-2.68	1.08
HLA-DMB_854962	6.41	6.86	3.62	0.013	0.0294	HLA-DMB	major_histocompatibility_complex_class_II_DM_beta	-6.92	-9.45
HERC6_17021806	7.4	6.49	6.22	0.0143	0.0322	HERC6	HECT_and_RLD_domain_containing_E3_ubiquitin_protein_ligase_family_member_6	-2.27	-1.2
HLA-DRA_186294	13.89	13.43	12.72	0.0166	0.037	HLA-DRA	major_histocompatibility_complex_class_II_DR_alpha	-2.24	-1.63
IL7_545652	5.78	4.69	3.93	0.0171	0.0379	IL7	interleukin_7	-3.61	-1.69
LRG1_24131	10.4	10.72	11	0.0181	0.0399	LRG1	leucine-rich_alpha-2-glycoprotein_1	1.51	1.21
FAS_473575	9.96	10.42	10.59	0.0186	0.041	FAS	Fas_cell_surface_death_receptor	1.55	1.13
CD79B_484590	9.66	8.62	7.72	0.0203	0.0444	CD79B	CD79b_molecule_immunoglobulin-associated_beta	-3.83	-1.86
PSMB9_384491	12.49	12.06	11.98	0.0208	0.0453	PSMB9	proteasome_prosome_macropain_subunit_beta_type_9	-1.42	-1.06
IFITM2_316422	14.61	15.17	15.26	0.0215	0.0465	IFITM2	interferon_induced_transmembrane_protein_2	1.57	1.06
KREMEN1_12861389	8	9.2	8.78	0.0225	0.0484	KREMEN1	kringle_containing_transmembrane_protein_1	1.72	-1.33
IGF1R_12291338	10.58	10.62	11.04	0.0253	0.054	IGF1R	insulin-like_growth_factor_1_receptor	1.37	1.34
CD53_28133	7.06	6.17	6.03	0.0254	0.054	CD53	CD53_molecule	-2.03	-1.1
NFKBIA_734840	11.19	10.88	11.48	0.0278	0.0589	NFKBIA	nuclear_factor_of_kappa_light_polypeptide_gene_enhancer_in_B-cells_inhibitor_alpha	1.23	1.52
RPS6_124229	13.08	12.35	12.33	0.0287	0.0605	RPS6	ribosomal_protein_S6	-1.67	-1.01
PTK7_15161625	4.19	3.3	3.51	0.0295	0.0612	PTK7	protein_tyrosine_kinase_7	-1.6	1.16
AKT1_358467	9.92	9.38	9.18	0.0292	0.0612	AKT1	v-akt_murine_thymoma_viral_oncogene_homolog_1	-1.67	-1.15
CD48_695798	11	10.42	10.15	0.0295	0.0612	CD48	CD48_molecule	-1.8	-1.21
PTEN_19732078	10.38	11.76	11.96	0.0303	0.0626	PTEN	phosphatase_and_tensin_homolog	2.97	1.15
BCL2L11_620729	9.32	8.56	8.87	0.0322	0.0656	BCL2L11	BCL2-like_11_apoptosis_facilitator	-1.37	1.23
TP63_143246	2.58	1.86	1.47	0.0321	0.0656	TP63	tumor_protein_p63	-2.16	-1.32
POU2AF1_230337	10.73	9.34	9.8	0.0352	0.0714	POU2AF1	POU_class_2_associating_factor_1	-1.9	1.38
IRF9_12191322	11.57	11.2	11.33	0.038	0.0763	IRF9	interferon_regulatory_factor_9	-1.18	1.1
CD37_496605	13.85	13.46	13.43	0.0379	0.0763	CD37	CD37_molecule	-1.34	-1.02
IL6_521626	2.38	1.94	1.18	0.0384	0.0767	IL6	interleukin_6_interferon_beta_2	-2.31	-1.7
OAS1_757865	11.2	10.16	10.01	0.0399	0.0793	OAS1	2p-5p-oligoadenylate_synthetase_1_40_46kDa	-2.27	-1.1
CD80_457557	4.92	4.43	3.75	0.0414	0.0819	CD80	CD80_molecule	-2.25	-1.6
NCR1_754861	6.49	5.57	4.98	0.0422	0.0832	NCR1	natural_cytotoxicity_triggering_receptor_1	-2.86	-1.5
FYB_12891393	12.98	12.77	12.63	0.0491	0.0963	FYB	FYN_binding_protein	-1.27	-1.1

## Sheet: STRING >0.0001sig
ID	Mild Avg (log2)	Moderate Avg (log2)	severe Avg (log2)	Cohort F-Test	Cohort FDR F-Test	Gene Symbol	Description	Severe vs Mild FC	Severe vs Moderate FC
PTPRC_710817	12.67	11.29	10.8	2.33e-09	9.29e-07	PTPRC	protein_tyrosine_phosphatase_receptor_type_C	-3.65	-1.4
S100A9_174280	12.05	14.73	15.12	7.11e-09	1.39e-06	S100A9	S100_calcium_binding_protein_A9	8.44	1.31
GATA3_14061514	9.42	7.38	6.39	1.13e-08	1.39e-06	GATA3	GATA_binding_protein_3	-8.13	-1.98
CD6_17771886	10.31	8.35	6.85	1.39e-08	1.39e-06	CD6	CD6_molecule	-11.04	-2.82
IKZF2_537639	8.28	6.52	5.54	1.82e-08	1.45e-06	IKZF2	IKAROS_family_zinc_finger_2_Helios	-6.67	-1.97
ZBTB46_13361440	3.35	1.87	0.92	3.83e-08	2.54e-06	ZBTB46	zinc_finger_and_BTB_domain_containing_46	-5.4	-1.93
IL10RA_192296	12.68	11.5	10.74	5.3e-08	2.85e-06	IL10RA	interleukin_10_receptor_alpha	-3.85	-1.7
CCR7_133237	12.06	10.06	8.41	5.74e-08	2.85e-06	CCR7	chemokine_C-C_motif_receptor_7	-12.57	-3.15
TNFSF9_325412	3.62	1.67	0.82	1.08e-07	3.92e-06	TNFSF9	tumor_necrosis_factor_ligand_superfamily_member_9	-6.98	-1.81
CX3CR1_147243	6.22	4.26	2.97	1.01e-07	3.92e-06	CX3CR1	CX3C_chemokine_receptor_1_isoform_a	-9.47	-2.44
CLEC4C_322429	5.6	2.77	0.74	9.92e-08	3.92e-06	CLEC4C	C-type_lectin_domain_family_4_member_C	-29.12	-4.08
NCR3_234342	8.83	6.93	5.43	1.48e-07	4.92e-06	NCR3	natural_cytotoxicity_triggering_receptor_3	-10.5	-2.82
TCF7_677799	12.33	10.31	8.91	1.85e-07	5.66e-06	TCF7	transcription_factor_7_isoform_1	-10.7	-2.64
FOXO1_9761081	10.98	9.59	9.84	2.14e-07	5.74e-06	FOXO1	forkhead_box_O1	-2.2	1.19
EOMES_9391044	10.26	9.48	7.28	2.16e-07	5.74e-06	EOMES	eomesodermin	-7.86	-4.58
KLRG1_410518	10.42	9.21	7.56	2.86e-07	6.7e-06	KLRG1	killer_cell_lectin-like_receptor_subfamily_G_member_1	-7.23	-3.14
MTOR_62366338	9.11	8.21	7.69	4.27e-07	9.02e-06	MTOR	mechanistic_target_of_rapamycin_serine_threonine_kinase	-2.68	-1.43
LCK_89192	5.88	3.36	2.4	4.59e-07	9.13e-06	LCK	lymphocyte-specific_protein_tyrosine_kinase	-11.17	-1.95
TBP_259367	9.64	8.46	8.29	5.74e-07	1.09e-05	TBP	TATA_box_binding_protein	-2.55	-1.12
CD40LG_479579	9.77	7.77	6.33	6.36e-07	1.15e-05	CD40LG	CD40_ligand	-10.83	-2.7
MYC_510619	11.05	9.69	8.57	7.59e-07	1.3e-05	MYC	v-myc_avian_myelocytomatosis_viral_oncogene_homolog	-5.57	-2.17
PRF1_672778	10.53	9.09	7.82	8.21e-07	1.3e-05	PRF1	perforin_1_pore_forming_protein	-6.53	-2.41
ITK_563669	11.04	9.46	8.28	8.14e-07	1.3e-05	ITK	IL2-inducible_T-cell_kinase	-6.81	-2.28
CD247_152252	11.89	10.41	9	8.51e-07	1.3e-05	CD247	CD247_molecule	-7.43	-2.66
EGR2_454559	5.34	4.49	3.37	9.19e-07	1.35e-05	EGR2	early_growth_response_2	-3.94	-2.17
